# Supplementary material for: The Influence of Yb Doping and Sintering Conditions on the Magnetocaloric and Mechanical Properties of EuS
Source: Molecules. 2022 Sep 2;27(17):5660. doi: 10.3390/molecules27175660 (PMC9457925; doi:10.3390/molecules27175660)
Supplement: Supplementary file 1 [file molecules-27-05660-s001.zip]

Archive with 1 entries (1 files):
- molecules-1889340-supplementary.pdf
